# Supplementary material for: Human RIPK3 maintains MLKL in an inactive conformation prior to cell death by necroptosis
Source: Nat Commun. 2021 Nov 22;12:6783. doi: 10.1038/s41467-021-27032-x (PMC8608796; doi:10.1038/s41467-021-27032-x)
Supplement: Supplementary file 4 — Source Data [file 41467_2021_27032_MOESM4_ESM.zip]

Archive with 8 entries (7 files):
- Source data/
- __MACOSX/._Source data
- Source data/.DS_Store
- __MACOSX/Source data/._.DS_Store
- Source data/Source data_combined.xlsx
- __MACOSX/Source data/._Source data_combined.xlsx
- Source data/Source Supp Figure 5 blots_130921.pdf
- __MACOSX/Source data/._Source Supp Figure 5 blots_130921.pdf
