# Supplementary material for: Human RIPK3 maintains MLKL in an inactive conformation prior to cell death by necroptosis
Source: Nat Commun. 2021 Nov 22;12:6783. doi: 10.1038/s41467-021-27032-x (PMC8608796; doi:10.1038/s41467-021-27032-x)
Supplement: Supplementary file 4 — Source Data [file 41467_2021_27032_MOESM4_ESM.zip › Source data/Source data_combined.xlsx]

## Sheet: Supp Figure 5a
Hours	wild-type DOX					wild-type DOX TSI					S239D DOX					S239D DOX TSI					I242A DOX					I242A DOX TSI					Q245A DOX					Q245A DOX TSI					K249A DOX					K249A DOX TSI
0	0	0	0	0	0	0	0	0	0	0	0	0	0		0	0	0	0		0			0	0	0			0	0	0	0	0		0	0	0	0		0	0		0	0	0	0		0	0	0
1	-1.10322	0.882582	0.147097	0.735485	0.772259	3.75097	1.76516	1.32387	1.32387	0	1.4342	-0.588388	-0.29419		0.772259	1.4342	2.35355	0.44129		0.772259			-0.1471	0.294194	-0.551614			0.294194	2.05936	0.220645	0.992904	-0.882582		-1.76516	0	2.4271	1.32387		0.588387	0.992905		1.17678	0.441291	-1.91226	0.220645		0.882582	0.588388	2.79484
2	0.22065	3.23613	1.47097	2.64775	0.772259	7.17098	8.53163	2.94194	3.08904	0.441291	1.54452	0.735484	0.147096		0.661936	4.08194	3.67742	2.05936		1.65484			0.294194	0.882582	-0.330968			3.23613	8.09033	0.882582	1.21355	0.882582		0.147097	0.441291	4.74388	1.91226		3.82452	1.54452		2.05936	0.882582	-0.1471	0.220645		1.91226	2.20645	13.8271
3	9.7084	4.8542	2.05936	3.08904	0.882581	90.575	88.5524	57.662	67.0762	5.8471	3.42001	1.91226	0.44129		0.882582	33.2071	37.6568	54.573		11.0323			0.147097	1.02968	-0.772259			26.1833	70.6065	8.82582	4.63355	1.32387		0.882581	0.661936	25.7052	25.5949		52.2194	7.17098		2.64775	0.882582	0	0.661936		16.622	8.97291	132.093
4	9.15679	5.73678	2.64775	2.94194	0.772259	226.493	244.916	197.845	221.087	31.111	4.74388	1.61807	0.882581		0.992904	121.576	234.914	295.959		57.0369			0.588388	1.47097	-0.661936			183.283	258.008	57.3678	5.07484	3.23614		2.20645	1.10323	100.725	151.363		223.587	38.5026		2.94194	1.32387	1.17678	0.772259		90.6117	75.4607	394.073
5	10.7013	8.67872	4.11871	3.82452	0.992904	377.083	370.243	373.921	405.841	80.5356	6.84001	3.08904	1.76516		1.10323	289.266	467.474	446.439		136.58			0.735485	1.76516	-0.882582			390.248	505.131	172.765	5.73678	5.58969		3.23613	0.661936	243.151	369.802		501.454	109.219		3.53033	1.47097	1.32387	1.10323		266.098	234.767	698.858
6	10.3703	7.64905	9.26711	5.14839	0.992904	499.983	462.914	815.947	544.7	130.071	7.7226	4.56001	5.73678		1.4342	465.562	633.105	967.31		232.891			6.91356	1.32387	-0.661936			786.675	733.131	297.209	6.72969	6.32517		8.82582	0.882582	411.063	578.679		724.747	192.182		4.7071	4.26581	1.91226	0.772259		463.355	626.192	1003.64
7	10.922	13.3858	16.0336	5.44259	0.992904	586.696	526.166	924.946	652.522	171.662	6.72969	5.29549	6.32517		2.20645	620.455	747.105	1029.09		316.516			10.1497	1.91226	-0.330968			884.347	900.528	414.372	7.83292	8.09034		5.73678	0.882582	563.859	696.651		899.351	264.995		5.44259	5.14839	4.7071	1.10323		709.155	730.189	1233.7
8	13.7903	12.062	10.2968	6.03097	1.10323	620.345	554.114	980.401	715.774	203.104	8.38453	6.32517	8.09033		2.4271	737.176	857.428	1136.62		382.93			7.50195	1.91226	0			1015.56	1022.76	496.121	6.84001	7.79614		6.76646	0.992905	688.634	783.438		1007.61	331.189		5.44259	5.44259	7.35485	1.10323		778.731	834.04	1333.73
9	15.6658	12.209	12.3561	6.03097	1.32387	643.292	583.092	998.2	753.431	225.389	9.48775	6.91356	9.85549		2.20645	828.744	812.858	1155.59		431.803			8.97292	2.50065	-0.220645			1018.5	1128.09	585.372	6.95033	9.41421		7.64904	1.10323	780.754	798.001		1052.33	374.325		6.17807	6.03098	6.32516	1.65484		872.138	865.96	1287.1
10	15.4452	15.2981	13.0916	6.61936	1.4342	657.854	587.652	987.609	781.085	241.386	8.93614	7.64904	8.82582		2.4271	902.109	929.506	1178.54		473.946			8.38453	2.79484	-0.220645			1071.16	1107.79	632.701	6.95033	12.0619		7.64904	1.54452	854.78	836.688		1132.94	405.546		6.17807	6.61936	6.76646	1.32387		954.954	927.888	1536.13
11	18.0929	17.6516	14.5626	7.06065	1.4342	668.225	618.984	1007.17	803.149	248.116	10.4807	8.53163	10.4439		2.64775	955.615	943.333	1207.67		506.602			10.4439	2.94194	0			1096.61	1238.85	682.236	8.05356	12.7974		8.82582	1.65484	906.301	851.838		1160.15	437.54		6.32517	6.61936	9.12001	1.76516		1025.27	926.122	1591.44
12	17.9826	21.4762	14.5626	8.09033	1.4342	679.919	605.304	1056.16	820.507	251.756	11.5839	8.97292	11.9149		2.86839	997.428	968.634	1227.53		519.179			11.9149	3.97162	0			1098.52	1280.33	713.678	7.83292	14.4155		11.4736	1.76516	956.388	929.212		1173.25	451.772		7.20775	6.76646	9.12001	1.54452		1068.95	1000.11	1662.2
13	19.6375	22.8	17.7987	7.20775	1.4342	671.976	618.248	1043.65	829.627	252.308	11.2529	9.26711	12.7974		3.08904	1028.98	984.814	1261.5		530.542			11.9149	5.29549	0.551614			1133.53	1297.98	741.038	8.60518	16.1807		12.0619	2.09613	981.431	930.535		1190.46	453.537		7.79614	7.94324	10.8852	1.54452		1099.26	1026.59	1654.11
14	19.9684	25.742	25.1536	7.35485	1.21355	667.453	591.624	1042.18	817.859	254.515	11.1426	11.1794	15.151		2.97871	1043.21	990.11	1258.41		551.283			12.3561	4.7071	0.551614			1112.79	1310.34	772.369	8.16388	17.7987		12.7974	2.64774	995.442	927.152		1205.17	461.37		8.82582	7.79614	13.8271	1.65484		1108.67	1010.7	1671.61
15	21.6233	25.742	16.9161	8.38453	1.21355	654.655	597.214	1018.94	831.833	254.735	13.0181	10.7381	15.4452		2.97871	1052.04	1026.44	1251.8		559.667			12.7974	5.73678	0.772259			1107.64	1315.49	781.306	9.04647	17.9458		13.2387	2.75807	1000.19	943.039		1203.99	468.541		9.41421	8.23743	13.9742	1.65484		1132.06	1036.89	1487.44
16	20.7407	28.6839	14.4155	7.94324	1.76516	659.509	603.686	1001.44	847.279	258.486	12.2458	12.3561	16.9162		3.08904	1059.54	1013.94	1229.88		563.197			13.3858	5.44259	0.661936			1077.78	1325.64	789.359	10.8116	19.2697		15.2981	2.64774	1003.94	941.862		1215.17	470.416		9.7084	8.09033	14.5626	1.87549		1122.94	975.841	1743.98
17	22.2852	28.831	17.5045	9.12001	1.65484	658.737	600.009	1004.52	847.573	257.383	12.9078	11.3265	19.8581		3.19936	1067.37	1004.08	1237.53		565.625			13.68	6.47227	0.661936			1126.17	1316.66	798.075	11.1426	22.3587		14.1213	2.97871	1005.92	965.103		1196.93	473.836		9.7084	7.94324	17.5045	2.09613		1137.21	970.252	1719.12
18	23.2781	31.4787	19.2697	9.5613	2.09613	652.007	634.135	1052.48	841.247	255.618	12.9078	12.209	20.8878		3.53033	1064.83	1016.44	1254.15		565.625			16.0336	7.06065	0.551614			1133.82	1320.49	802.488	11.9149	22.8		14.4155	2.97871	1007.91	970.105		1201.05	474.939		11.9149	9.5613	19.5639	2.31678		1115.88	1015.85	1674.7
19	23.7194	33.8323	18.6813	10.2968	1.98581	644.947	607.069	1054.83	833.157	258.045	12.1355	14.4155	22.9471		3.30968	1066.16	990.845	1251.8		565.073			16.1807	7.79614	1.4342			1138.53	1314.75	793.11	11.9149	27.9484		16.3278	2.64774	1013.09	926.564		1203.11	481.89		10.4439	10.4439	21.7704	2.31678		1147.8	1140.59	1730.15
20	25.2639	38.9807	19.5639	10.1497	2.4271	637.776	627.368	1059.69	836.982	254.846	12.4665	17.6516	26.4775		3.64065	1049.5	983.784	1217.38		559.336			18.3871	7.06065	1.32387			1093.08	1325.93	810.1	11.9149	22.6529		18.9755	2.97871	1007.91	944.215		1181.34	481.669		12.7974	11.3265	24.8594	2.97871		1165.6	1166.77	1748.25
21	27.9117	38.2452	20.7407	11.6207	3.08904	637.665	611.629	1028.21	849.191	259.589	14.011	18.24	28.6839		3.42	1051.71	978.636	1265.77		563.97			17.5045	6.61936	1.54452			1126.76	1315.05	793.331	13.2387	25.8891		18.5342	3.19936	997.759	956.719		1168.39	474.608		15.7394	12.2091	25.1536	2.75807		1174.72	1059.69	1548.78
22	27.1394	39.5691	22.5058	10.8852	3.75097	633.363	662.819	1007.61	821.978	258.596	14.011	18.0929	29.8607		3.64065	1047.84	991.581	1220.61		566.066			17.3575	7.94324	1.98581			1115.14	1296.66	804.694	12.7974	27.0658		17.0633	3.08904	980.548	947.452		1157.21	477.587		14.7097	13.2387	27.5071	2.97871		1164.42	1091.46	1769.87
23	27.9117	43.3936	22.3587	11.3265	4.30259	636.121	713.273	1020.41	818.889	255.507	13.349	19.8581	31.4788		3.75097	1044.2	1010.7	1315.93		555.144			21.182	8.53162	2.53742			1112.49	1289.01	804.804	13.349	29.5665		17.7987	3.42	978.232	955.395		1151.62	478.249		16.4749	13.68	30.0078	3.75097		1152.36	1032.47	1508.48
24	31.2213	40.1575	23.9768	11.4736	3.64065	629.06	710.773	1009.67	808.886	253.742	16.4381	21.6232	32.6555		3.8613	1024.24	665.172	1215.61		550.621			22.6529	10.591	2.64775			1152.51	1298.87	797.964	14.6729	26.4775		19.5639	4.19226	968.964	580.003		1146.47	467.548		16.1807	13.5329	33.391	3.53033		846.543	1029.38	1765.61
	n numbers range between 3 and 5, blank columns represent death assays where that mutant was not tested
	Data are normalised by subtracting the zero hour measurement from itself and all subsequent readings
	20hr timepoint used in Figure 5. Arrangement of data used to plot figure 5 included in another tab for ease
[truncated: 97 more columns]

## Sheet: Supp Fig 5b
Hours	wild-type DOX												wild-type DOX TSI												D142N DOX												D142N DOX TSI												E25A DOX
0	0	0	0	0	0	0	0	0*	0	0	0	0	0	0	0	0	0	0	0	0	0	0	0	0	0	0	0	0	0	0	0	0					0	0	0*	0	0	0	0	0					0
1	1.21355	0.551613	1.87549	1.25	0.44129	1.76516	2.64775	-3.971619*	0.220645	0.551614	1.21355	0.661937	1.54452	1.65484	1.54452	3	2.09613	0.772259	0.220645	2.4271	0.220645	0.330968	0.441291	0.661936	0.882581	0.220645	0.220645	1.25	-0.110323	0.551613	0.661937	-2.09613					-0.441291	0.220645	-0.441291*	1	0.661936	0.661937	1.10323	-1.4342					2.64775
2	2.09613	1.32387	1.98581	3.25	1.98581	2.64775	-1.76516	-3.420005*	0.441291	0.772259	1.65484	1.10323	1.21355	1.65484	1.98581	4.5	1.54452	0.882582	-0.882582	2.53742	0.220645	0.551613	0.772259	0.882582	0.551613	0.220645	0.551613	3	-0.110323	0.992904	-1.98581	-1.10323					0.330968	0.330968	-0.441291*	3	0.882582	1.32387	-1.32387	-1.54452					2.53742
3	5.29549	1.76516	2.09613	3	1.54452	3.19936	7.06065	-3.199359*	0.330968	0.772259	1.76516	0.882582	4.08194	3.53033	2.09613	5.25	2.4271	1.21355	0.441291	2.75807	0.220645	0.551613	0.661936	1.21355	7.2813	0.441291	1.54452	2.25	0.220645	1.10323	4.8542	-0.66194					2.97871	0.661937	-0.551614*	5	1.10323	1.4342	1.54452	-1.76516					2.64775
4	5.95743	1.65484	2.64775	2.25	1.76516	2.53742	5.95743	-3.089037*	0.441291	0.772259	1.76516	1.21355	4.52323	4.52323	2.97871	7.25	2.86839	1.65484	0.441291	3.97162	0.330968	0.772259	0.992904	1.65484	6.61936	0.551614	1.4342	2.75	0.44129	1.21355	4.8542	-1.10323					3.19936	0.551614	-0.330968*	6.25	0.772259	1.10323	1.32387	-1.21355					2.53742
5	6.50904	2.20645	3.19936	1.5	1.76516	3.08904	6.39872	-3.089037*	0.661936	0.882582	2.31678	1.10323	5.62646	5.07485	4.74388	8	5.18517	3.30968	2.20645	5.73678	0.551613	0.882581	0.992904	1.87549	6.72969	0.441291	1.65484	2.5	0.772258	3.42	3.97162	-0.88258					3.42	0.441291	-0.551614*	8	1.21355	5.07485	1.98581	-1.10323					4.30259
6	7.06065	2.31678	3.42001	2.25	3.8613	2.75807	-1.76516	-2.978714*	0.882582	0.772259	2.4271	1.21355	6.72969	6.61936	5.8471	10.5	7.50195	3.8613	-0.882582	7.2813	0.882581	1.65484	2.20645	2.4271	7.39162	0.661936	1.4342	2.5	2.53742	3.42	-1.98581	-0.55162					2.97871	0.661937	-0.551614*	7	1.54452	5.73678	-1.32387	-0.661937					4.63356
7	6.61936	2.4271	3.64065	4	3.97162	3.08904	7.06065	-2.537423*	0.882582	0.882582	2.64775	1.10323	9.37743	8.7155	7.72259	13.5	10.591	5.73678	9.92904	8.38452	1.4342	3.42	2.75807	3.75097	7.72259	0.661936	1.98581	2.25	3.64065	2.97871	4.8542	-0.44129					2.64775	0.661937	-0.551614*	8.5	1.10323	5.73678	-1.32387	-0.551614					4.41291
8	7.61227	2.64775	2.64775	3.5	4.19226	2.97871	-1.76516	-2.647746*	1.32387	0.882582	3.64065	1.32387	9.59808	16.6587	9.7084	17.5	16.8794	9.37743	19.6374	13.9007	2.75807	4.19226	3.97162	6.06775	7.39162	0.882582	1.87549	2.5	3.97162	3.53033	-1.98581	0					3.19936	0.551614	-0.772259*	10.25	1.87549	5.51614	2.4271	-0.992905					4.41291
9	8.2742	2.75807	3.97162	6	3.97162	3.08904	8.60517	-2.096132*	1.76516	0.882582	3.97162	1.87549	12.4665	38.5026	13.0181	24.75	28.6839	16.3278	49.8659	19.8581	3.97162	7.72259	6.2884	9.59808	7.39162	0.882582	2.20645	2.25	3.86129	2.75807	5.29549	0					3.42	0.772259	-0.441291*	11.25	1.4342	5.40581	2.64775	-0.110323					5.07484
10	7.39162	3.08904	3.53033	6.5	4.19226	4.19226	10.1497	-2.647746*	2.20645	0.772259	3.30968	1.65484	22.9471	78.5498	17.1	36	52.8446	34.2	108.337	38.282	5.51614	12.6871	10.9219	17.431	7.39162	1.4342	1.98581	2.25	5.18517	3.53033	6.17807	0.66193					3.97162	0.882582	-0.330968*	11.5	1.76516	5.07485	1.76516	0					4.52323
11	7.39162	2.75807	4.08194	5.75	3.8613	3.42001	9.92905	-1.875487*	2.09613	0.772259	4.08194	2.20646	45.3426	132.829	25.7052	61	89.582	63.8769	185.783	68.5104	7.50194	23.2781	19.1962	34.531	7.50194	2.09613	1.54452	2.75	4.63355	3.53033	6.84001	1.65484					4.19226	0.772259	-0.441291*	12.25	1.87549	6.39872	1.98581	0.330968					4.96452
12	7.83291	3.53033	4.63355	7.5	4.30259	3.30968	9.92905	-1.544519*	2.53742	0.882582	3.64065	2.31678	75.5711	176.627	39.7162	95.5	123.561	98.6285	268.084	99.7317	13.1284	42.2536	33.5381	57.8091	8.16388	2.31678	1.87549	2.75	4.52323	4.19226	7.06065	2.09613					3.8613	0.992905	-0.330968*	12	2.09613	6.06775	2.64775	0.110322					5.40581
13	7.83291	3.53033	4.63355	7.25	4.8542	3.30968	9.7084	-1.434196*	2.64775	0.992905	4.08194	2.64775	107.565	205.09	56.0439	144.25	159.085	126.651	337.588	131.505	22.0645	67.8485	56.1543	91.1266	7.72259	3.08904	1.65484	3	4.63355	3.8613	7.72259	1.76516					4.08194	1.32387	-0.330968*	14.25	2.20645	6.06775	2.4271	0.661936					5.29549
14	8.16388	4.8542	4.52323	8.75	4.52323	4.19226	9.04646	-1.323873*	2.75807	1.10323	4.19226	2.86839	139.338	228.368	73.0336	201	191.41	156.879	405.988	161.402	34.9723	104.365	82.6317	124.665	7.94324	3.30968	2.09613	3.25	5.40581	4.52323	7.94323	1.21355					4.41291	1.54452	-0.330968*	14	2.20645	6.50904	3.30968	0.551613					5.73678
15	7.61227	4.96452	4.74388	9.25	5.73678	4.30259	9.7084	-1.654841*	2.75807	1.10323	5.07484	3.08904	172.986	252.86	89.913	251.25	216.895	186.666	462.252	185.894	51.0794	138.896	107.344	152.245	8.38453	3.30968	2.09613	3.25	4.30258	4.08194	9.26711	2.09613					3.8613	1.65484	-0.330968*	14.5	1.76516	6.84001	3.75097	0.772259					6.06775
16	8.60517	4.30259	5.18517	10.25	5.8471	4.30259	11.0323	-1.103228*	2.75807	1.32387	4.8542	3.42001	200.236	270.732	106.572	294.25	237.304	208.951	511.236	211.158	67.8485	171.883	128.636	180.488	8.60517	3.8613	2.53742	3.25	5.18517	4.19226	10.1497	2.64774					3.97162	1.76516	-0.441291*	14.5	1.54452	6.2884	3.97162	0.772259					5.95743
17	9.7084	5.18517	5.18517	12	5.18517	5.29549	10.591	-1.21355*	2.86839	1.32387	4.74388	3.42	221.197	291.031	115.398	338	256.169	226.382	547.642	229.582	82.9627	199.243	153.459	203.987	9.48776	4.52323	2.53742	4	5.95743	4.52323	10.1497	3.08903					4.52323	1.4342	0*	13.75	2.09613	5.95743	4.19226	0.772259					5.8471
18	9.81872	5.18517	4.96452	13	5.18517	5.40581	11.2529	-1.103228*	2.64775	1.32387	5.18517	3.75097	240.724	312.213	125.989	383	273.049	244.916	578.753	240.283	98.9595	218.77	172.103	221.307	9.26711	4.52323	2.64775	3.75	6.39872	4.41291	10.3703	3.42					4.41291	1.98581	0*	12.25	1.98581	5.29549	5.07485	1.65484					6.17807
19	9.59808	5.8471	5.8471	12.5	5.62646	4.74388	12.5768	-0.882582*	2.97871	1.4342	4.74388	3.97162	255.066	329.534	135.145	411.5	285.626	259.7	603.024	252.529	112.529	238.187	190.969	241.496	9.7084	4.52323	3.19936	4	6.50904	4.52323	11.0323	3.53032					3.97162	1.65484	-0.110323*	14	1.87549	6.17807	5.73678	1.4342					6.17807
20	9.59808	6.17807	4.96452	13.25	5.29549	5.18517	13.2387	-0.992905*	3.08904	1.4342	4.52323	4.08194	264.775	344.317	142.427	447.75	299.857	273.49	627.736	260.582	124.554	251.425	204.649	263.009	9.15679	4.8542	2.53742	3.75	6.2884	4.74388	12.1355	3.19936					3.97162	2.09613	-0.110323*	13.5	1.87549	6.61936	5.29549	1.32387					7.06065
21	9.48775	6.17807	4.74388	13	5.8471	4.8542	11.9149	-1.434196*	3.30968	1.54452	4.74388	4.74388	276.358	362.962	148.715	482.25	309.345	286.729	653.331	268.857	131.946	264.113	220.535	275.696	9.37743	5.29549	3.64065	4	6.17808	5.07485	11.4736	3.08903					4.19226	2.09613	-0.110323*	15	1.54452	6.61936	5.51614	1.65484					6.61936
22	9.7084	6.2884	4.96452	13.75	5.95743	4.30259	12.1355	-1.21355*	3.30968	1.87549	5.18517	5.29549	283.198	375.428	154.121	507	320.929	301.733	680.25	274.373	141.434	272.166	232.671	290.149	9.04646	5.62646	3.08904	4.5	5.84711	4.8542	12.1355	2.4271					3.42	2.31678	-0.110323*	12.75	1.98581	7.06065	5.07485	1.4342					6.84001
23	9.37743	7.83291	5.07484	14	6.06775	4.63356	11.9149	-0.77226*	3.19936	1.98581	5.29549	4.41291	280.22	392.97	159.968	527	326.886	311.993	697.24	279.668	150.26	284.081	243.813	300.188	9.92905	5.51614	2.31678	4.5	6.39872	4.74388	12.7974	2.4271					4.63355	2.75807	0*	12.5	2.31678	7.17098	5.51614	1.4342					7.72259
24	9.81872	6.39872	4.74388	14	6.17807	5.18517	14.1213	-0.441292*	3.19936	2.20645	5.73678	4.96452	296.658	409.739	164.05	552	333.175	321.15	698.343	404.664	157.761	292.355	253.522	308.904	8.93614	5.73678	2.75807	4.5	6.50904	4.8542	15.0039	3.97162					3.8613	2.75807	-0.220645*	14.25	2.64774	7.17098	5.51614	2.97871					7.2813
	n numbers range between 2 and 12, blank columns represent death assays where that mutant was not tested
	Data are normalised by subtracting the zero hour measurement from itself and all subsequent readings
	20hr timepoint used in Figure 5. Arrangement of data used to plot figure 5 included in another tab for ease
	Data in blue with asterisk were excluded due to all values being negative. A possible explanation for this is dust or another contaminant causing a very high green fluorescence in the time zero image.
[truncated: 125 more columns]

## Sheet: Figure 5a
	UT induced					TSI induced
Wild-type MLKL	25.2639	38.9807	19.5639	10.1497	2.4271	637.776	627.368	1059.69	836.982	254.846
T357E/S358E	19.0858	19.5639	11.1794	10.0026	4.19226	28.2426	20.0052	32.2142	28.0955	7.61227
S239D	12.4665	17.6516	26.4775		3.64065	1049.5	983.784	1217.38		559.336
I242A			18.3871	7.06065	1.32387			1093.08	1325.93	810.1
Q245A	11.9149	22.6529		18.9755	2.97871	1007.91	944.215		1181.34	481.669
K249A		12.7974	11.3265	24.8594	2.97871		1165.6	1166.77	1748.25	674.403
K331A	13.9007	10.4439	21.0349	15.4452		1141.51	896.85	1920.79	1617.77
K331A/R333A		22.8	11.9149	10.7381	4.96452		1447.14	1208.4	2093.78	746.333
R333E		20.4465	12.7974	14.1213	4.41291		983.196	928.035	1337.85	590.006
S373D	11.6942	9.5613	20.2994	9.26711		1031.19	625.603	1500.68	1301.66
S378A	6.39872	12.209	18.0929	4.7071		779.32	980.548	1979.48	1240.62
S378D	14.8936	11.9149	22.3587	11.9149		392.749	306.256	720.922	835.069
V385W	6.84001	11.7678	10.4439	11.3265		7.39162	5.29549	9.12001	10.2968
Q388A			16.9161	15.0039	2.86839			1274.45	1956.98	742.031
N416A/S417A	13.5697	26.3304		11.7678	2.53742	737.838	888.613		1269.45	587.579
S417D		9.12001	21.3291	11.0323	8.93614		7.50195	16.7691	23.3884	10.591
R421A	20.1891	18.24	14.5626		5.51614	785.387	878.316	945.981		587.138
20hr timepoint value for all MLKL mutants
n numbers range between 3 and 5, blank cells represent death assays where that mutant was not tested

## Sheet: Figure 5b
	DOX												DOX TSI
Wt RIPK3	-0.992905*	13.2387	5.18517	5.29549	13.25	4.96452	6.17807	9.59808	3.08904	1.4342	4.52323	4.08194	260.582	627.736	273.49	299.857	447.75	142.427	344.317	264.775	124.554	251.425	204.649	263.009
D142N	3.19936	12.1355	4.74388	6.2884	3.75	2.53742	4.8542	9.15679					1.32387	5.29549	6.61936	1.87549	13.5	-0.110323*	2.09613	3.97162
E25A	6.2884	8.16388	7.2813	7.06065	9.75								357.446	654.655	254.735	283.529	673.25
L26R	5.40581	7.94324	5.62646	18.7549	17.75								332.954	594.64	253.08	284.522	495.5
F36W	1.76516	4.63356	8.49485	7.17098	4.08194								229.471	479.904	247.344	234.105	226.493
I209R										2.86839	3.97162	3.30968										1.10323	1.76516	3.30968
R218A	5.40581	10.3703	8.38453										275.476	533.962	286.508
V220E										3.64065	3.8613	5.8471										1.54452	2.09613	3.75097
L222D										4.8542	5.8471	3.8613										2.31678	2.31678	4.41291
L222W				9.04646	11.25	2.53742	5.8471	8.60517								255.397	514.75	112.86	351.599	346.303
T224A										2.86839	3.8613	4.08194										114.736	78.6601	157.982
E225A		12.7974	16.3278						17.431					389.881	257.603						202.111
S227A										3.42	2.97871	1.98581										0.330968	1.21355	0.992904
L228W				7.17098	10.75	0*	8.82582	11.3632								215.24	668	70.6065	227.816	267.533
A232R										3.42	4.41291	5.29549										3.64065	4.30259	4.74388
V233R										2.86839	2.97871	3.19936										1.10323	1.76516	3.30968
R236A			14.2316						14.1213						134.925						222.631
N238A				5.62646	5	6.17807	7.06065	12.0252								328.541	700.75	169.897	349.061	557.792
N312A				7.2813	6.25	3.08904	5.18517	10.7013								346.413	666.75	162.174	443.718	397.493
	20hr timepoint value for all RIPK3 mutants
	n numbers range between 2 and 12, blank cells represent death assays where that mutant was not tested
	Data in blue with asterisk were excluded due to all values for that treatment and mutation being negative inthat cell death assay (see full data in Sup Fig 5b tab).

## Sheet: Supp Figure 1a_TSA
Temp	hCTD_1	hCTD_2	hCTD_3	hCTD_BMS_1	hCTD_BMS_2	hCTD_BMS-3	hR3_1	hR3_2	hR3_3	hR3_BMS_1	hR3_BMS_2	hR3_BMS_3	control_1	control_2	control_3	BMS_control_1	BMS_control_2	BMS_control_3	PK1_1	PK1_2	PK1_3	PK1_BMS10_1	PK1_BMS10_2	PK1_BMS10_3	mCTD_1	mCTD_2	mCTD_3	mCTD_BMS10_1	mCTD_BMS10_2	mCTD_BMS10_3	Buffer_control_1	Buffer_control_2	Buffer_control_3	BMS10_control_1	BMS10_control_2	BMS10_control_3
25	2.26617	2.07618	2.06138	2.69158	2.83915	2.85925	18.138	19.0517	21.4231	6.83706	7.06293	6.80728	0.476997	0.480456	0.497796	0.534956	0.546709	0.517281	15.8804	15.6687	15.2806	10.6801	10.5206	10.0017	1.00764	0.898991	1.09146	1.38275	1.1186	1.02423	0.678518	0.593957	0.844151	0.964167	0.921836	0.817985
26	2.32319	2.15927	2.13986	2.76026	2.95272	2.96712	20.9824	22.2033	24.923	6.80471	7.10613	6.82414	0.483241	0.487853	0.469324	0.527526	0.517826	0.517662	15.8591	15.5474	15.2179	10.4744	10.3898	9.87933	0.99078	0.927967	1.08873	1.37236	1.11467	1.013	0.671749	0.580388	0.860304	0.963455	0.923985	0.796739
27	2.33332	2.15264	2.13714	2.86434	3.04621	3.07744	24.4033	25.7721	28.8637	6.80273	7.05378	6.7335	0.476668	0.484256	0.479235	0.524147	0.524605	0.506709	15.9159	15.6542	15.1615	10.4293	10.3687	9.78948	0.978815	0.927858	1.09366	1.35643	1.12775	1.01832	0.695342	0.573739	0.866058	0.946881	0.92546	0.789126
28	2.30907	2.1534	2.11854	2.86189	3.11437	3.14781	28.3852	30.0034	33.1679	6.72712	6.96228	6.66953	0.471068	0.475142	0.471504	0.527352	0.532188	0.519722	15.8054	15.5072	15.1194	10.436	10.2731	9.73414	0.995499	0.909438	1.09641	1.37765	1.12062	1.02529	0.667524	0.570578	0.836957	0.932217	0.904038	0.789361
29	2.28613	2.11287	2.13881	2.95529	3.14627	3.18216	32.8117	34.8733	37.9464	6.66185	6.89119	6.61409	0.476692	0.484423	0.462457	0.525359	0.541441	0.498861	15.7104	15.4175	14.959	10.3353	10.1859	9.59546	0.999084	0.89007	1.1005	1.35641	1.10886	1.02247	0.662359	0.58043	0.838025	0.929601	0.899367	0.776786
30	2.27453	2.12111	2.13245	2.9996	3.19971	3.21466	37.84	40.0729	43.4067	6.67659	6.87254	6.59991	0.488085	0.475537	0.469978	0.528725	0.501368	0.535306	15.4583	15.2328	14.8227	10.2635	10.1153	9.51781	0.997001	0.909565	1.10005	1.38962	1.14384	1.01883	0.642854	0.552567	0.829137	0.920017	0.891831	0.7717
31	2.27736	2.09176	2.13256	3.00364	3.23084	3.22464	42.6533	45.8662	49.1424	6.65314	6.8489	6.64108	0.481778	0.471199	0.479133	0.526872	0.520551	0.519746	15.0511	14.8144	14.5059	10.0557	10.0849	9.49667	1.00513	0.927204	1.10824	1.41108	1.13394	1.04334	0.650797	0.548017	0.823377	0.911081	0.887421	0.76088
32	2.34684	2.11479	2.17268	3.05371	3.24036	3.25529	47.8462	52.1445	56.3359	6.71209	6.89309	6.66545	0.48188	0.46758	0.460169	0.511295	0.509324	0.50426	14.5955	14.6436	14.0442	9.92381	9.99232	9.31035	1.02464	0.93298	1.14079	1.45081	1.15938	1.06864	0.633453	0.565992	0.806439	0.906691	0.897027	0.773004
33	2.42771	2.24319	2.2676	3.0984	3.27787	3.31226	56.0902	59.9839	65.2397	6.88314	6.89901	6.74111	0.465502	0.467065	0.462755	0.527072	0.512812	0.488054	13.9998	14.2118	13.6936	9.77983	9.6546	9.15138	1.04313	0.965006	1.18385	1.46359	1.20208	1.10723	0.622568	0.556518	0.802243	0.898991	0.874342	0.771344
34	2.5803	2.36503	2.42196	3.09893	3.36034	3.36933	65.4128	68.9473	74.7546	6.95027	6.99092	6.71458	0.442394	0.46011	0.445055	0.503686	0.496572	0.477893	13.4709	13.3149	13.2834	9.50906	9.45055	8.92386	1.04666	0.979956	1.17728	1.54857	1.24561	1.14276	0.609751	0.54729	0.816485	0.898566	0.874887	0.760008
35	2.8356	2.63273	2.58406	3.21942	3.42184	3.48648	75.4601	78.8751	85.5038	6.84087	6.98843	6.69627	0.44932	0.468452	0.45134	0.500496	0.491341	0.479133	12.7872	12.4402	12.6038	9.2607	9.143	8.58414	1.08654	1.01371	1.26204	1.61176	1.31042	1.20565	0.606088	0.539515	0.810508	0.872933	0.870963	0.751456
36	3.17082	2.93841	2.86421	3.27682	3.55505	3.6081	85.4015	89.874	95.3075	6.98934	7.04092	6.76799	0.436291	0.455071	0.454337	0.482772	0.487232	0.475128	12.012	11.7869	11.7816	8.995	8.8595	8.28517	1.13792	1.09161	1.31094	1.69497	1.37997	1.27474	0.617323	0.534653	0.787874	0.906672	0.861154	0.763068
37	3.67193	3.47865	3.43303	3.43145	3.70723	3.70685	91.7437	96.6665	100	7.0695	7.187	6.95408	0.461331	0.451994	0.454719	0.47844	0.453193	0.459414	11.235	11.2207	10.9261	8.71977	8.61466	8.01803	1.22489	1.15838	1.41171	1.77953	1.46944	1.35724	0.580987	0.528598	0.775413	0.8977	0.871399	0.753678
38	4.38176	4.18006	4.11024	3.61595	3.88657	3.9341	93.1657	97.7938	100	7.19097	7.33261	7.05079	0.448028	0.438521	0.452489	0.48688	0.487475	0.461761	10.669	10.6793	10.2502	8.47979	8.25884	7.74212	1.35195	1.30353	1.53713	1.95773	1.58487	1.46029	0.593957	0.526818	0.777774	0.907053	0.869882	0.765291
39	5.40756	5.20779	5.18796	3.95097	4.20802	4.27487	91.1221	95.6779	100	7.3275	7.55515	7.25752	0.444742	0.440164	0.427151	0.470305	0.463111	0.453956	10.0469	10.1316	9.8388	8.2059	8.0211	7.42229	1.52285	1.52616	1.72808	2.1268	1.74552	1.61584	0.594666	0.528064	0.776684	0.906822	0.877394	0.770479
40	7.02002	6.85302	6.83185	4.45916	4.75918	4.85073	88.5821	92.6845	97.3928	7.66349	7.81659	7.59997	0.43478	0.435939	0.434555	0.492866	0.469324	0.456041	9.68307	9.69602	9.62634	7.99359	7.80608	7.25038	1.88184	1.88871	2.18444	2.44287	1.97757	1.87616	0.580195	0.513008	0.774177	0.929509	0.896057	0.783609
41	9.64714	9.5345	9.44503	5.22643	5.52519	5.70206	86.6725	90.016	94.769	8.09174	8.2228	8.05665	0.44302	0.436408	0.442629	0.475537	0.442948	0.45243	9.26996	9.30657	9.12217	7.75743	7.56704	7.0748	2.4329	2.54237	2.89627	2.87665	2.3815	2.24951	0.575483	0.531014	0.756975	0.9693	0.892544	0.787556
42	13.9534	14.2105	14.0366	6.51194	6.98135	7.17263	84.1105	87.9879	91.1859	8.76064	8.99481	8.85695	0.445672	0.428779	0.447598	0.47972	0.438646	0.440477	8.98268	9.04816	8.78442	7.57059	7.45403	6.98511	3.45083	3.75877	4.06718	3.70375	3.04614	2.93333	0.583767	0.507539	0.778973	1.00005	0.9211	0.800747
43	21.605	22.0245	21.8367	8.69602	9.23934	9.49123	82.3668	85.3573	89.2948	9.71819	9.99171	9.81641	0.426783	0.40945	0.418567	0.477934	0.430508	0.437934	8.80379	8.84815	8.56347	7.49205	7.36618	6.89777	5.48041	6.01293	6.33178	5.22967	4.44084	4.41062	0.56593	0.504369	0.786221	1.06549	0.948603	0.837175
44	33.058	34.3834	34.1044	12.3016	13.0137	13.4582	80.2102	83.137	85.9808	11.1114	11.4042	11.3313	0.413797	0.414918	0.423692	0.470995	0.449092	0.439108	8.64433	8.67157	8.38222	7.40204	7.25134	6.76193	9.3018	10.5032	11.0608	8.16303	7.07167	7.07408	0.569416	0.498266	0.785018	1.11966	0.993362	0.84317
45	46.4409	48.0403	47.6413	18.2003	19.1007	20.0465	78.4316	81.1987	83.7739	13.1721	13.52	13.5162	0.430813	0.415263	0.421736	0.467231	0.429131	0.424201	8.60634	8.73437	8.34821	7.38162	7.2066	6.74169	16.9214	19.5198	19.6469	13.7465	12.0901	12.3347	0.550306	0.484855	0.823479	1.2341	1.0459	0.879029
46	53.7264	54.738	54.2324	27.0825	28.4676	29.7911	76.5513	78.7036	81.9895	16.0671	16.5557	16.642	0.421963	0.409349	0.396938	0.428779	0.426196	0.421454	8.56832	8.65568	8.29798	7.32586	7.2432	6.81691	31.5538	35.4506	35.7396	24.6524	21.8268	22.8661	0.561415	0.492866	0.879301	1.33625	1.12166	0.945405
47	52.4467	53.3829	52.6987	37.4922	39.1131	41.135	74.9962	76.731	79.5989	20.2129	20.6839	21.0961	0.432417	0.40262	0.414842	0.454007	0.43183	0.434119	8.62979	8.68522	8.33906	7.46037	7.31752	6.93246	53.9968	59.6705	59.3221	42.4828	38.2383	40.2838	0.557717	0.499406	1.00005	1.46269	1.23831	1.07543
48	49.6904	49.9259	49.2787	45.4944	47.2525	49.8083	73.3864	75.4549	77.2522	25.605	26.3287	26.9197	0.424788	0.405236	0.406806	0.44916	0.421501	0.414718	8.65785	8.69042	8.44411	7.42687	7.35332	6.91885	81.9287	88.8979	89.5168	68.397	61.5969	64.7773	0.560224	0.499842	1.19071	1.58781	1.40594	1.20121
49	47.5178	47.0138	46.3567	47.8209	49.3598	52.3647	72.0253	73.5805	75.2999	31.9309	33.1243	33.998	0.429491	0.407885	0.414064	0.451198	0.427507	0.421384	8.98721	8.93087	8.67587	7.66045	7.61527	7.15245	100	100	100	97.3405	88.4433	92.8682	0.56239	0.487984	1.51637	1.80591	1.69167	1.50032
50	45.4063	45.4255	43.5504	45.6716	46.8302	49.7012	70.9159	71.9388	73.36	38.1571	39.5476	40.8084	0.422573	0.413265	0.416789	0.45243	0.433792	0.43183	9.42868	9.32279	9.08555	8.03364	7.97225	7.49969	100	100	100	100	100	100	0.582895	0.510942	2.13274	2.08499	2.15622	2.00691
51	43.4593	41.8631	40.8641	42.8029	43.9576	47.2575	69.7875	70.5648	71.7183	43.3737	44.9945	46.4926	0.440634	0.42064	0.406297	0.453574	0.431285	0.419732	10.0371	9.9948	9.76	8.60295	8.47826	8.01193	100	100	100	100	100	100	0.591815	0.514324	2.89413	2.40537	2.70597	2.85921
52	41.039	39.4264	38.3508	40.2878	41.0814	44.322	68.0861	69.2438	69.8693	45.7668	47.649	49.3036	0.453193	0.41025	0.405076	0.447324	0.430958	0.432339	10.8588	10.767	10.6688	9.30125	9.24258	8.68751	100	100	100	100	100	100	0.588562	0.522774	3.53927	2.63706	3.13679	3.86914
53	38.3714	36.3662	34.7509	37.1375	37.2892	41.1169	67.083	67.5879	68.6682	46.4151	48.3393	49.7632	0.438051	0.41413	0.408707	0.456149	0.44302	0.426926	12.1217	11.9833	12.0275	10.5145	10.312	9.68376	97.2426	100	100	100	100	100	0.59475	0.538071	3.55901	2.68254	3.18692	4.31362
54	35.1226	32.3989	30.9746	34.1936	34.0483	38.04	65.6924	66.1483	66.5462	45.6013	47.6356	49.5562	0.434882	0.417276	0.408179	0.456245	0.435586	0.42827	13.9037	13.6875	13.6582	11.8491	11.5758	10.9747	93.244	100	100	100	96.495	100	0.589405	0.528616	3.45218	2.58477	3.08324	4.0753
55	31.0985	28.6753	27.0275	36.5167	29.8748	34.1517	64.2394	64.7407	64.6659	44.9573	46.7077	48.6014	0.438602	0.401421	0.406017	0.459297	0.437222	0.426947	16.1897	15.9462	15.9636	13.8033	13.4903	12.5947	86.2771	99.6994	94.8569	100	88.2833	96.8506	0.592285	0.537118	3.31942	2.49627	2.96894	3.8658
56	27.4059	24.6944	22.9121	33.724	26.7315	30.2263	62.9083	63.0576	63.3659	43.8832	45.5284	47.3152	0.434413	0.396735	0.422675	0.473248	0.439896	0.421736	19.0221	18.9077	18.8873	16.2168	15.4558	14.6459	77.964	92.322	87.7435	100	80.1104	90.3959	0.608708	0.512468	3.17486	2.44798	2.84308	3.59866
57	22.9907	20.9853	19.1403	29.2281	22.6445	25.8224	60.9705	61.6045	61.3781	42.811	44.3127	45.9352	0.437112	0.40044	0.410686	0.466417	0.446544	0.440859	22.9672	22.8739	22.8129	19.6283	18.8464	17.6098	68.8011	85.4638	78.8206	100	72.7286	81.2066	0.601333	0.518807	3.059	2.3496	2.72374	3.46248
58	20.9128	16.7488	15.6312	24.6674	18.744	20.8924	59.3238	59.8613	59.6498	41.7016	43.2293	44.868	0.425492	0.397752	0.402729	0.450904	0.439133	0.443384	27.2497	27.3155	27.4722	23.3151	22.1453	20.706	59.8829	78.8512	70.423	96.3725	64.9531	72.4826	0.590422	0.510356	2.91295	2.25844	2.60691	3.23142
59	19.512	16.1685	15.376	21.7135	16.3905	18.6807	57.6722	58.1147	57.6937	40.5022	42.0901	43.5237	0.431721	0.407089	0.394119	0.42737	0.429898	0.419827	31.675	31.4477	31.6269	26.9644	25.5472	23.7143	50.8413	67.9805	62.1963	89.2205	55.126	63.0573	0.578048	0.505895	2.76388	2.17723	2.47285	3.02481
60	18.0166	15.1678	14.336	17.1032	16.3052	17.984	56.0646	56.3796	55.8951	39.3427	40.7997	42.2615	0.431322	0.401312	0.403855	0.440332	0.435469	0.439108	35.2031	34.6322	35.1339	29.842	27.5423	25.299	41.2405	56.2275	51.368	81.0861	45.0379	51.3414	0.581776	0.502213	2.65812	2.05938	2.31235	2.80286
61	17.2293	14.2411	13.3963	13.4679	14.6606	16.7508	54.1967	54.3025	53.9209	38.3591	39.5969	40.986	0.437062	0.400658	0.397389	0.444444	0.434413	0.435391	36.1112	35.7262	36.5325	30.917	28.0076	25.4756	33.1036	44.5423	41.7829	71.2697	32.3286	40.8335	0.570789	0.502491	2.52842	1.98302	2.20086	2.61927
62	16.5666	13.3867	12.5562	14.2377	13.2019	15.5871	52.4085	52.3787	52.0418	37.3002	38.4938	39.751	0.443568	0.401312	0.392861	0.419405	0.421912	0.415263	34.8828	35.0441	36.0367	30.4825	26.3243	24.5602	25.5169	38.3965	33.9869	56.1928	32.4588	29.6328	0.575852	0.501214	2.37561	1.89611	2.05733	2.36994
63	15.4681	12.6764	11.5578	13.0623	12.229	14.0816	50.5592	50.5899	50.088	36.0705	37.1305	38.5346	0.430657	0.408238	0.386053	0.432237	0.431243	0.424528	31.6776	31.5236	32.8882	27.2619	23.8098	22.1023	24.8273	35.4134	30.6696	49.9875	27.5372	29.666	0.573387	0.497008	2.23659	1.81768	1.93057	2.20751
64	14.7949	12.2153	11.1488	12.7564	11.4912	13.6213	48.8303	48.582	48.6606	34.9181	35.9103	37.0929	0.435469	0.416689	0.396022	0.417116	0.428168	0.407162	27.8269	27.4076	29.7265	25.3206	20.3652	18.5358	21.986	34.4926	27.1707	46.3201	24.8262	27.5793	0.574884	0.492757	2.09184	1.70129	1.80677	2.00504
65	14.2417	11.7396	10.674	11.9881	11.1803	12.9206	46.974	46.7888	46.7094	33.6763	34.6888	35.7624	0.429365	0.409814	0.395754	0.416102	0.413637	0.414576	24.8096	24.2132	26.6819	22.1199	18.6368	16.6451	20.1268	31.711	25.9408	45.4444	21.4308	24.8654	0.572881	0.485491	1.96362	1.59163	1.73319	1.79032
66	13.6721	11.4245	10.2886	11.6435	10.5557	12.2546	45.4091	45.1308	44.8034	32.4807	33.45	34.4626	0.427135	0.414341	0.384782	0.417862	0.438043	0.400549	21.9917	21.6652	23.8805	20.4334	16.345	14.9408	18.6755	29.3805	23.1331	41.5293	19.4182	23.2459	0.560006	0.501208	1.82094	1.49702	1.61113	1.65513
67	13.1394	10.9799	9.83913	10.9658	10.105	11.8583	43.4507	43.1652	43.0871	31.3925	32.2018	33.3104	0.435772	0.406007	0.407925	0.400373	0.414333	0.409044	19.5992	18.9808	21.1455	18.3735	14.201	12.7522	17.4292	27.4851	21.5882	39.5054	17.4201	21.1848	0.575163	0.498156	1.65626	1.40908	1.49119	1.515
68	12.7187	10.5268	9.48871	10.5226	9.70703	11.3201	41.8474	41.3649	41.0967	30.2553	30.9799	31.8188	0.430413	0.414341	0.39728	0.403754	0.423027	0.414811	17.2613	17.0228	19.2434	17.3132	13.3987	11.9013	16.5895	25.8682	20.6906	37.3985	16.4049	20.3296	0.575483	0.484885	1.53092	1.33233	1.37353	1.34661
69	12.2478	10.23	9.09387	10.1221	9.31856	10.8391	40.1962	39.7118	39.8821	29.0151	29.9459	30.6198	0.438697	0.432542	0.384309	0.386765	0.424608	0.392462	15.3979	15.0115	17.4014	16.4559	10.9216	9.91878	14.8857	24.2441	19.1476	35.4595	15.1708	18.837	0.575624	0.486109	1.37113	1.23129	1.24483	1.21157
70	11.8104	9.82282	8.69688	9.72674	9.00645	10.4241	38.6451	38.3129	38.3018	28.0813	28.7685	29.7681	0.436306	0.398478	0.387814	0.398914	0.402533	0.41228	14.6275	14.2358	15.926	15.346	10.4483	9.29321	14.5685	23.3257	18.2272	34.0588	14.4456	18.0745	0.587908	0.498148	1.26846	1.14278	1.17571	1.10289
71	11.4755	9.55431	8.42647	9.33465	8.60685	10.1068	36.9251	36.691	36.4974	27.0031	27.6099	28.5952	0.450243	0.424582	0.401664	0.391903	0.402228	0.397908	13.188	12.7235	14.7325	13.9059	9.35858	8.34577	13.6311	22.3809	17.2967	32.2722	13.7383	17.1798	0.579011	0.503643	1.15806	1.07623	1.08926	1.01734
72	11.0853	9.29427	8.1614	9.07719	8.34694	9.69518	35.4553	35.1705	35.0259	25.9954	26.4719	27.4149	0.436626	0.423547	0.396735	0.394337	0.414173	0.413167	11.9274	11.516	13.4558	12.7946	8.4463	7.60404	12.9229	21.0064	16.4846	30.6538	13.082	16.2894	0.582568	0.499557	1.06366	1.00986	1.02933	0.937353
73	10.6962	8.91866	7.90428	8.75995	8.04303	9.3963	34.0706	33.7689	33.5882	24.9703	25.6182	26.3013	0.436561	0.430915	0.40807	0.40589	0.416806	0.413519	11.0868	10.6894	12.5878	11.6979	7.84113	7.08133	12.3461	20.0029	15.7304	29.3809	12.4633	15.4611	0.599781	0.50253	0.981038	0.958812	0.976984	0.863279
74	10.3454	8.66783	7.6641	8.44601	7.76926	9.00702	32.688	32.1894	32.1529	24.0512	24.6313	25.2091	0.457653	0.433792	0.417048	0.397389	0.429432	0.409349	10.4258	10.0602	11.7472	11.0474	7.25739	6.43109	11.6143	19.0249	14.9856	28.3092	11.775	14.8083	0.597718	0.497648	0.889383	0.914015	0.907442	0.809709
75	10.0725	8.39192	7.39114	8.20894	7.51893	8.80315	31.214	30.9098	30.7979	23.1266	23.6125	24.2248	0.447911	0.418301	0.404364	0.405992	0.433356	0.419506	9.96953	9.49514	11.1048	10.5401	6.89065	6.24963	11.2482	18.3925	14.4218	26.9145	11.3629	14.2648	0.581696	0.501926	0.833377	0.897135	0.868328	0.78791
76	9.76949	8.10066	7.18929	7.95382	7.26515	8.39485	30.0032	29.4374	29.4072	22.1974	22.706	23.2388	0.453545	0.426947	0.416762	0.393174	0.421367	0.419506	9.41167	8.84925	10.5067	9.9485	6.35823	5.77336	10.7503	17.5031	13.8808	25.839	10.7855	13.5232	0.604951	0.502632	0.784314	0.855014	0.814832	0.731494
77	9.53129	7.87528	6.95633	7.68221	7.09372	8.13247	28.7033	28.3424	28.1977	21.3913	21.7357	22.3066	0.453084	0.434119	0.418969	0.407009	0.43837	0.43946	8.86833	8.34948	9.91182	9.39498	6.063	5.40159	10.2679	16.8425	13.2303	24.6897	10.3932	12.9267	0.603494	0.496098	0.749805	0.84981	0.801568	0.713141
78	9.16234	7.61797	6.72759	7.46553	6.86112	7.88031	27.3918	27.0087	27.0329	20.4785	20.9747	21.3718	0.476668	0.436173	0.419725	0.409294	0.446855	0.427634	8.39501	7.90265	9.40957	8.9359	5.66086	5.09747	9.84512	16.2401	12.7924	23.7547	9.93973	12.5934	0.594797	0.495214	0.721861	0.816739	0.800277	0.706289
79	8.98756	7.42596	6.51138	7.2624	6.71	7.62615	26.2432	25.9143	25.9951	19.7302	20.1166	20.5998	0.458592	0.437498	0.430187	0.420168	0.448506	0.42467	8.00272	7.51049	8.92785	8.58015	5.39445	4.80316	9.59742	15.5498	12.3291	22.6976	9.53776	11.9682	0.599985	0.516136	0.69722	0.813658	0.782279	0.689422
80	8.71911	7.18923	6.34724	7.03335	6.43331	7.3599	25.1312	24.8039	24.8093	18.975	19.2638	19.7694	0.471831	0.45871	0.402457	0.410052	0.450243	0.436963	7.51725	7.0957	8.46182	8.18212	5.12317	4.58733	9.19105	15.0219	11.7667	21.7832	9.23629	11.6157	0.598917	0.516107	0.704313	0.795322	0.773919	0.685239
hCTD = human MLKL (190-471)
hR3 = humam RIPK3 (2-356)
BMS-10 = Compound 10
mCTD = mouse MLKL (179-464)
